# Supplementary material for: Distinct Drivers of Core and Accessory Components of Soil Microbial Community Functional Diversity under Environmental Changes
Source: mSystems. 2019 Oct 1;4(5):e00374-19. doi: 10.1128/mSystems.00374-19 (PMC6774018; doi:10.1128/mSystems.00374-19)
Supplement: TABLE S1 [file mSystems.00374-19-st001.xlsx]

## Sheet: TableS1
Table S1. Effect of experimental treatments on the gene richness of each COG category.
COG category	Mean (se; ‰) of each treatment				P value from split-plot ANOVAa
	control	W	N	NW	block	N	block*N	W	N*W
A: RNA processing and modification	134(7)	115(14)	144(6)	109(4)	0.577504	0.848908	0.667	0.0150263	0.379423
B: Chromatin structure and dynamics	58(2)	49(7)	63(3)	48(2)	0.743554	0.603581	0.716	0.0203803	0.564677
C: Energy production and conversion	344(2)	340(4)	353(2)	338(4)	0.211096	0.285374	0.255	0.00778102	0.0997358
D: Cell cycle control, cell division, chromosome partitioning	120(8)	106(14)	136(6)	101(6)	0.448296	0.555194	0.511	0.0262457	0.310029
E: Amino acid transport and metabolism	404(1)	400(2)	405(3)	397(2)	0.348452	0.447295	0.416	0.0150778	0.325874
F: Nucleotide transport and metabolism	144(1)	146(2)	148(2)	145(1)	0.870941	0.379144	0.568	0.570618	0.0851379
G: Carbohydrate transport and metabolism	335(2)	325(3)	337(2)	324(2)	0.741911	0.964693	0.812	0.00192289	0.568642
H: Coenzyme transport and metabolism	220(0)	219(2)	218(1)	216(1)	0.58632	0.152976	0.327	0.21374	0.66615
I: Lipid transport and metabolism	198(4)	185(7)	201(5)	178(4)	0.781194	0.779398	0.761	0.0121103	0.40903
J: Translation, ribosomal structure and biogenesis	355(8)	338(12)	369(8)	337(9)	0.559913	0.5137	0.501	0.035709	0.469318
K: Transcription	272(9)	256(13)	299(11)	244(7)	0.525895	0.488661	0.519	0.00795947	0.0932439
L: Replication, recombination and repair	299(7)	283(14)	314(6)	283(6)	0.272283	0.391349	0.301	0.0200674	0.376665
M: Cell wall/membrane/envelope biogenesis	197(1)	200(3)	199(1)	196(2)	0.245956	0.607927	0.412	0.824898	0.0705977
N: Cell motility	82(1)	83(1)	83(1)	81(1)	0.522102	0.792876	0.654	0.792876	0.209214
O: Posttranslational modification, protein turnover, chaperones	377(13)	353(21)	398(12)	347(7)	0.313167	0.60273	0.514	0.0230987	0.353561
P: Inorganic ion transport and metabolism	266(3)	260(3)	266(2)	257(1)	0.422371	0.679074	0.545	0.0107255	0.537362
Q: Secondary metabolites biosynthesis, transport and catabolism	123(0)	122(0)	122(1)	123(0)	0.583974	0.631655	0.616	0.631655	0.42963
R: General function prediction only	853(10)	824(23)	885(11)	824(7)	0.416525	0.277357	0.319	0.0102596	0.263609
S: Function unknown	1040(26)	1034(19)	1077(11)	1007(13)	0.431553	0.782761	0.559	0.0609071	0.108634
T: Signal transduction mechanisms	339(11)	312(17)	368(16)	307(5)	0.486609	0.40362	0.447	0.0109177	0.252298
U: Intracellular trafficking, secretion, and vesicular transport	219(12)	188(21)	244(8)	191(12)	0.643445	0.363423	0.549	0.0194758	0.471165
V: Defense mechanisms	60(1)	59(1)	60(1)	58(1)	0.0640323	0.422661	0.287	0.219421	0.72715
W: Extracellular structures	15(1)	15(0)	15(1)	13(1)	0.27609	0.370799	0.318	0.172939	0.256692
Y: Nuclear structure	14(2)	10(3)	17(1)	10(1)	0.251697	0.317617	0.278	0.0112921	0.383083
Z: Cytoskeleton	66(5)	59(8)	78(6)	61(4)	0.792841	0.300361	0.569	0.0943043	0.428568
aThe P values have been corrected with Bonferroni correction. The values of P < 0.10 in bold.
