# Supplementary material for: Distinct Drivers of Core and Accessory Components of Soil Microbial Community Functional Diversity under Environmental Changes
Source: mSystems. 2019 Oct 1;4(5):e00374-19. doi: 10.1128/mSystems.00374-19 (PMC6774018; doi:10.1128/mSystems.00374-19)
Supplement: TABLE S2 [file mSystems.00374-19-st002.xlsx]

## Sheet: TableS2
Table S2. Effect of experimental treatments on the relative abundance of each COG category.
COG category	Mean (se; ‰) of each treatment				P value from split-plot ANOVAa
	Control	W	N	NW	Block	N	Block*N	W	N*W
A: RNA processing and modification	0.417(0.013)	0.392(0.026)	0.479(0.016)	0.385(0.023)	0.732834	0.237018	0.458	0.0243262	0.153441
B: Chromatin structure and dynamics	0.655(0.034)	0.603(0.01)	0.694(0.022)	0.629(0.015)	0.538983	0.18691	0.352	0.0311327	0.799135
C: Energy production and conversion	80.002(0.731)	80.192(0.877)	80.661(0.304)	81.009(0.276)	0.843993	0.29991	0.675	0.697466	0.908507
D: Cell cycle control, cell division, chromosome partitioning	6.618(0.076)	6.447(0.021)	6.632(0.03)	6.571(0.074)	0.498308	0.261146	0.398	0.0732352	0.358955
E: Amino acid transport and metabolism	111.39(0.853)	111.905(1.183)	112.229(0.283)	112.692(0.251)	0.296306	0.285279	0.312	0.511673	0.971335
F: Nucleotide transport and metabolism	22.408(0.27)	22.097(0.215)	22.254(0.136)	22.724(0.116)	0.98352	0.315318	0.679	0.727697	0.113345
G: Carbohydrate transport and metabolism	73.072(0.655)	72.897(0.405)	74.575(0.39)	73.539(0.288)	0.040857	0.0115227	0.12	0.107929	0.236631
H: Coenzyme transport and metabolism	35.207(0.231)	34.863(0.388)	35.824(0.109)	35.795(0.084)	0.498464	0.0104548	0.179	0.456792	0.529396
I: Lipid transport and metabolism	46.81(0.807)	47.426(0.888)	47.515(0.166)	47.681(0.307)	0.1882	0.414134	0.239	0.503129	0.697575
J: Translation, ribosomal structure and biogenesis	42.775(0.654)	42.419(0.182)	43.108(0.325)	43.438(0.457)	0.439989	0.159392	0.319	0.977316	0.456746
K: Transcription	49.537(0.774)	49.831(0.186)	50.904(0.196)	50.206(0.321)	0.0821619	0.0373208	0.118	0.585514	0.197859
L: Replication, recombination and repair	65.741(0.543)	65.468(0.221)	64.185(0.245)	64.458(0.216)	0.359169	0.00349841	0.189	1	0.42502
M: Cell wall/membrane/envelope biogenesis	44.783(0.355)	44.697(0.354)	44.931(0.119)	45.036(0.107)	0.29384	0.355293	0.389	0.970075	0.71139
N: Cell motility	6.514(0.162)	6.665(0.157)	6.187(0.07)	6.434(0.121)	0.0861897	0.0292517	0.184	0.0979949	0.669037
O: Posttranslational modification, protein turnover, chaperones	34.426(0.625)	34.061(0.195)	34.112(0.21)	34.372(0.302)	0.0911353	1	0.678	0.867964	0.337345
P: Inorganic ion transport and metabolism	48.067(0.299)	48.492(0.13)	48.848(0.139)	48.215(0.231)	0.176209	0.213771	0.278	0.594172	0.0202806
Q: Secondary metabolites biosynthesis, transport and catabolism	43.514(0.22)	43.744(0.112)	42.846(0.417)	42.996(0.224)	0.733686	0.0361835	0.328	0.526514	0.892777
R: General function prediction only	128.466(0.759)	127.924(0.698)	129.331(0.34)	127.614(0.634)	0.813008	0.697656	0.775	0.136138	0.416825
S: Function unknown	45.878(0.83)	46.049(0.787)	45.23(0.271)	45.575(0.229)	0.0351727	0.232864	0.167	0.569874	0.846672
T: Signal transduction mechanisms	78.074(0.835)	78.35(1.307)	74.95(0.62)	75.704(0.675)	0.707995	0.0153126	0.564	0.606877	0.810391
U: Intracellular trafficking, secretion, and vesicular transport	12.159(0.301)	12.195(0.21)	11.918(0.028)	12.002(0.16)	0.0731207	0.208521	0.129	0.715741	0.883639
V: Defense mechanisms	22.794(0.462)	22.682(0.307)	21.812(0.154)	22.32(0.207)	0.0668507	0.0214431	0.178	0.433017	0.232274
W: Extracellular structures	0.121(0.043)	0.079(0.003)	0.098(0.004)	0.084(0.002)	0.444318	0.669621	0.563	0.233064	0.534563
Y: Nuclear structure	0.024(0.01)	0.014(0.004)	0.026(0.003)	0.017(0.003)	0.271615	1	0.784	0.0843743	1
Z: Cytoskeleton	0.547(0.033)	0.506(0.039)	0.652(0.025)	0.505(0.022)	0.893238	0.156983	0.452	0.0221319	0.153334
aThe P values have been corrected with Bonferroni correction. The values of P < 0.05 in bold.
