# Supplementary material for: Distinct Drivers of Core and Accessory Components of Soil Microbial Community Functional Diversity under Environmental Changes
Source: mSystems. 2019 Oct 1;4(5):e00374-19. doi: 10.1128/mSystems.00374-19 (PMC6774018; doi:10.1128/mSystems.00374-19)
Supplement: TABLE S3 [file mSystems.00374-19-st003.xlsx]

## Sheet: TableS3
Table S3. Effect of experimental treatments on the relative abundances of different taxonomic groups.
Group		Mean (standard error; %) of relative abundance of each group				P value of split-plot ANOVA
		control	W	N	NW	Block	N	Block*N	W	N*W
Bacteria	Acidobacteria	12.24(0.76)	11.42(0.28)	8.06(0.43)	10.49(0.7)	0.0573901	0.000286622	0.154	0.105378	0.00544916
	Actinobacteria	30.7(1.49)	30.93(1.05)	33.12(1.14)	29.86(1.23)	0.00249648	0.339599	0.167	0.0493919	0.0286883
	Armatimonadetes	0.79(0.03)	0.65(0.07)	0.77(0.07)	0.67(0.05)	0.774736	0.99512	0.816	0.078801	0.773452
	Bacteroidetes	7.98(0.38)	7.85(0.12)	7.94(0.15)	8.16(0.28)	0.585947	0.638282	0.614	0.860689	0.534004
	Chloroflexi	4.84(0.39)	5.21(0.28)	4.39(0.04)	5.13(0.14)	0.142775	0.245529	0.189	0.0309478	0.41697
	Cyanobacteria	0.85(0.08)	0.83(0.12)	0.75(0.01)	0.85(0.09)	0.20149	0.645901	0.413	0.59005	0.492573
	Firmicutes	8.02(1.07)	7.38(0.4)	10.66(0.93)	7.87(0.46)	0.2392	0.0569501	0.176	0.0397529	0.165759
	Gemmatimonadetes	2.98(0.18)	2.76(0.19)	3.46(0.2)	3.2(0.17)	0.145585	0.018416	0.119	0.16955	0.888374
	Nitrospirae	0.64(0.04)	0.69(0.07)	0.84(0.04)	0.7(0.06)	0.0670358	0.027725	0.114	0.298218	0.054178
	Planctomycetes	4.19(0.15)	4.31(0.15)	3.44(0.12)	4.09(0.14)	0.512029	0.00728746	0.218	0.0233352	0.0978174
	Proteobacteria	16.88(0.36)	19.63(0.7)	16.66(0.49)	18.99(1.11)	0.152553	0.50986	0.341	0.00298606	0.7464
	Tenericutes	0.24(0.01)	0.26(0.04)	0.21(0)	0.21(0.05)	0.642766	0.215082	0.413	0.760376	0.77845
	Verrucomicrobia	2.36(0.13)	2.05(0.12)	2.31(0.13)	2.43(0.38)	0.374287	0.470776	0.465	0.687655	0.347155
Archaea	Euryarchaeota	0.08(0.01)	0.05(0.01)	0.09(0.01)	0.09(0.02)	0.520702	0.183051	0.319	0.280543	0.466074
	Thaumarchaeota	5.14(0.59)	4.21(0.2)	4.75(0.07)	5.01(0.24)	0.115331	0.482273	0.276	0.263482	0.0626045
Fungi	Ascomycota	0.56(0.08)	0.31(0.07)	0.94(0.1)	0.41(0.12)	0.567429	0.0358418	0.254	0.0028378	0.180217
	Basidiomycota	0.49(0.22)	0.26(0.08)	0.39(0.09)	0.26(0.06)	0.740569	0.700523	0.569	0.219895	0.71242
	Glomeromycota	0.03(0.01)	0.03(0.02)	0.05(0.01)	0.05(0.01)	0.827488	0.216664	0.249	0.950042	0.972428
	Zygomycota	0.02(0.01)	0.06(0.02)	0.02(0)	0.07(0.02)	0.626143	0.918866	0.765	0.0178295	0.645963
The value of P < 0.05 in bold.
