# Supplementary material for: Distinct Drivers of Core and Accessory Components of Soil Microbial Community Functional Diversity under Environmental Changes
Source: mSystems. 2019 Oct 1;4(5):e00374-19. doi: 10.1128/mSystems.00374-19 (PMC6774018; doi:10.1128/mSystems.00374-19)
Supplement: TABLE S4 [file mSystems.00374-19-st004.xlsx]

## Sheet: TableS4
Table S4. Significant test of the difference between observed community similarity and expected community similarity.
Treatment	Taxonomic OTU data				Functional gene data
	Observed similarity	Expected similartiy	F	P	Observed similarity	Expected similartiy	F	P
control	0.238(0.009)	0.206(0.012)	1.1094	0.3163	0.860(0.007)	0.806(0.010)	9.0384	0.0601
W	0.214(0.008)	0.195(0.011)	0.5329	0.4654	0.856(0.010)	0.792(0.016)	4.9837	0.0612
N	0.231(0.010)	0.271(0.026)	0.3533	0.5789	0.834(0.005)	0.781(0.009)	11.1195	0.0314
NW	0.198(0.007)	0.265(0.008)	16.5508	0.0314	0.838(0.002)	0.780(0.006)	32.8859	0.0314
Permutational analysis of multivariate dispersions (PERMDISP) was used. P values <0.10 in bold.
