# Supplementary material for: Distinct Drivers of Core and Accessory Components of Soil Microbial Community Functional Diversity under Environmental Changes
Source: mSystems. 2019 Oct 1;4(5):e00374-19. doi: 10.1128/mSystems.00374-19 (PMC6774018; doi:10.1128/mSystems.00374-19)
Supplement: TABLE S5 [file mSystems.00374-19-st005.xlsx]

## Sheet: TableS5
Table S5. Relative abundance of SOM-degradation genes significantly affected by N addition (only genes with P<0.10 were shown).
Degradated matter	Gene ko	Gene function annotation	Mean (standard error) of gene relative abundance (10-5) of each treatment				P
			control	W	N	NW
Labile carbohydrates	K05349	bglX; beta-glucosidase	187.14(5.69)	183.42(2.98)	202.19(1.9)	199.63(2.78)	2.70366e-05
	K01818	fucI; L-fucose isomerase	6.78(0.28)	5.74(0.3)	8.23(0.63)	7.29(0.56)	0.000426949
	K00845	glk; glucokinase	110.46(7.27)	108.86(3.66)	123.41(3.09)	117.13(3.96)	0.00125664
	K05350	bglB; beta-glucosidase	89.97(4.78)	89.62(2.98)	99.51(2.45)	97.84(3.07)	0.00151183
	K01193	E3.2.1.26, sacA; beta-fructofuranosidase	7.53(0.92)	6.83(0.26)	10.07(0.52)	7.62(0.49)	0.00308413
	K04041	fbp3; fructose-1,6-bisphosphatase III	5.39(0.4)	4.79(0.2)	4.18(0.14)	3.91(0.45)	0.00360734
	K11532	glpX-SEBP; fructose-1,6-bisphosphatase II / sedoheptulose-1,7-bisphosphatase	4.23(0.21)	3.13(0.35)	2.36(0.15)	2.93(0.26)	0.00510944
	K00975	glgC; glucose-1-phosphate adenylyltransferase	123.58(4.93)	120.67(1.9)	107.38(1.04)	116.04(1.82)	0.0061912
	K00882	fruK; 1-phosphofructokinase	28.4(2.94)	25.57(1.54)	32.3(1.42)	29.06(1.66)	0.00970937
	K02377	TSTA3, fcl; GDP-L-fucose synthase	59.12(2.97)	58.96(1.49)	51.91(1.21)	56.38(2.81)	0.0155483
	K00009	mtlD; mannitol-1-phosphate 5-dehydrogenase	6.25(0.82)	5.8(0.67)	7.57(0.5)	7.51(0.86)	0.0201081
	K01803	TPI, tpiA; triosephosphate isomerase (TIM)	81.52(1.64)	79.12(2.07)	83.82(0.98)	83.75(1.31)	0.0238999
	K00012	UGDH, ugd; UDPglucose 6-dehydrogenase	197.44(2.44)	198.9(1.24)	193.9(3.34)	191.72(1.61)	0.0287148
	K02799	PTS-Mtl-EIIB, mtlA; PTS system, mannitol-specific IIB component	2.27(0.16)	2.69(0.12)	2.05(0.25)	1.75(0.24)	0.0317129
	K00700	glgB; 1,4-alpha-glucan branching enzyme	201.82(4.74)	202.49(3.15)	191.68(1.82)	198.24(1.65)	0.0320623
	K01178	E3.2.1.3; glucoamylase	44.62(1.73)	40.62(1.27)	47.68(0.94)	41.58(0.98)	0.0323104
	K00694	bcsA; cellulose synthase (UDP-forming)	19.01(1.22)	19.15(0.71)	18.16(0.71)	17.03(0.48)	0.0335413
	K00692	sacB; levansucrase	0.69(0.4)	1.16(0.04)	1.57(0.17)	1.47(0.15)	0.0385502
	K05343	treS; maltose alpha-D-glucosyltransferase/ alpha-amylase	210.05(2.27)	214.67(3.61)	204.21(2.01)	201.24(6.82)	0.0430323
	K08261	E1.1.99.21; D-sorbitol dehydrogenase (acceptor)	2.89(0.22)	2.63(0.17)	2.35(0.28)	2.44(0.16)	0.0441367
	K01813	rhaA; L-rhamnose isomerase	9.17(0.41)	9.72(0.45)	8.47(0.31)	9.52(0.17)	0.0513959
	K02796	PTS-Man-EIID, manZ; PTS system, mannose-specific IID component	1.18(0.47)	1.54(0.14)	1.82(0.27)	2.15(0.26)	0.0520718
	K00847	E2.7.1.4, scrK; fructokinase	32.75(2.42)	32.93(0.89)	35.25(1.54)	35.33(2.19)	0.0550182
	K00688	E2.4.1.1, glgP, PYG; starch phosphorylase	227.06(5.32)	229.71(2.75)	219.54(1.34)	220.31(4.62)	0.0551093
	K12661	yfaW; L-rhamnonate dehydratase	3.1(0.28)	3.69(0.23)	3.87(0.32)	4.1(0.16)	0.0555479
	K02768	PTS-Fru-EIIA, fruB; PTS system, fructose-specific IIA component	28.8(2.72)	30.4(1.85)	33.22(1.14)	33.37(2.87)	0.0562247
	K00703	E2.4.1.21, glgA; starch synthase	61.61(4.07)	60.17(2.4)	53(0.67)	59.47(0.77)	0.0652405
	K01112	E3.1.3.-;	2.87(0.49)	3.02(0.16)	3.72(0.31)	3.45(0.3)	0.0699171
	K01210	E3.2.1.58; glucan 1,3-beta-glucosidase	0(0)	0.3(0.3)	0.91(0.31)	0.65(0.39)	0.0707909
	K00848	rhaB; rhamnulokinase	31.09(2.16)	30.91(0.68)	35.04(1.03)	32.55(2.16)	0.0745854
	K02793	PTS-Man-EIIA, manX; PTS system, mannose-specific IIA component	10.53(0.45)	10.4(0.77)	8.5(0.19)	9.75(0.83)	0.080752
	K02782	PTS-Gut-EIIB, srlE; PTS system, glucitol/sorbitol-specific IIB component	4.61(0.72)	5.24(0.27)	6.3(0.57)	5.41(0.64)	0.0952234
Amino Acid	K00166	BCKDHA, bkdA1; 2-oxoisovalerate dehydrogenase E1 component, alpha subunit	36.74(1.03)	37.28(1.34)	32.56(1.14)	33.29(0.83)	0.00031722
	K00248	ACADS, bcd; butyryl-CoA dehydrogenase	67.7(0.69)	68.7(0.53)	60.98(2.26)	63.22(0.65)	0.000656197
	K00271	vdh; valine dehydrogenase (NAD+)	5.12(0.79)	5.49(0.58)	6.62(0.41)	6.58(0.5)	0.0138654
	K01825	fadB; 3-hydroxyacyl-CoA dehydrogenase / enoyl-CoA hydratase / 3-hydroxybutyryl-CoA epimerase / enoyl-CoA isomerase	2.82(0.14)	2.81(0.12)	2.14(0.24)	2.18(0.34)	0.0182652
	K00253	IVD, ivd; isovaleryl-CoA dehydrogenase	28.75(0.92)	33.18(1.11)	26.06(1.6)	29.92(1.64)	0.0281047
	K07514	EHHADH; enoyl-CoA hydratase / 3-hydroxyacyl-CoA dehydrogenase / 3,2-trans-enoyl-CoA isomerase	0.26(0.26)	1.07(0.04)	0(0)	0.28(0.28)	0.0284155
	K01969	E6.4.1.4B; 3-methylcrotonyl-CoA carboxylase beta subunit	92.26(3.67)	97.43(3.03)	86.54(1.36)	92.22(3.1)	0.0778844
	K01029	E2.8.3.5B, scoB; 3-oxoacid CoA-transferase subunit B	29.61(1.08)	30.07(0.93)	26.92(0.96)	28.86(1.7)	0.0860748
	K01782	fadJ; 3-hydroxyacyl-CoA dehydrogenase / enoyl-CoA hydratase / 3-hydroxybutyryl-CoA epimerase	53.94(1.46)	60.75(1.04)	60.28(1.48)	60.34(1.4)	0.0865049
	K01640	E4.1.3.4, HMGCL, hmgL; hydroxymethylglutaryl-CoA lyase	71.98(4.59)	72.48(2.46)	76.57(0.56)	75.66(1.95)	0.0909399
	K00167	E1.2.4.4B, bkdA2; 2-oxoisovalerate dehydrogenase E1 component, beta subunit	58.02(0.8)	56.18(0.82)	52.54(1.54)	56.67(2.27)	0.09181
	K00263	E1.4.1.9; leucine dehydrogenase	49.94(1.56)	48.05(1.44)	52.15(1.05)	49.87(0.24)	0.0980624
	K13766	liuC; methylglutaconyl-CoA hydratase	19.77(0.45)	19.71(0.49)	18(0.75)	19.19(0.45)	0.0988306
	K01848	E5.4.99.2A, mcmA1; methylmalonyl-CoA mutase, N-terminal domain	300.22(3.28)	280.3(6.82)	283.65(4.11)	280.58(5.74)	0.0991814
Aromatic Compound	K01666	E4.1.3.39, mhpE; 4-hydroxy 2-oxovalerate aldolase	12.8(0.35)	13.78(0.39)	16.98(0.82)	14.21(0.38)	0.00076016
	K00151	hpaE, hpcC; 5-carboxymethyl-2-hydroxymuconic-semialdehyde dehydrogenase	19.51(0.73)	20.86(0.86)	22.34(0.98)	23.25(0.24)	0.00144552
	K01617	E4.1.1.77; 4-oxalocrotonate decarboxylase	3.04(0.21)	3.48(0.15)	4.2(0.19)	3.82(0.28)	0.0121318
	K05714	mhpC; 2-hydroxy-6-ketonona-2,4-dienedioic acid hydrolase	3.72(0.34)	3.7(0.38)	5.06(0.34)	4.68(0.35)	0.0143372
	K03464	catC; muconolactone D-isomerase	0.78(0.45)	0.7(0.41)	1.38(0.03)	1.63(0.22)	0.0299963
	K01053	E3.1.1.17, gnl, RGN; gluconolactonase	76.96(1.91)	84.07(0.84)	73.18(2.34)	77.58(2.96)	0.0540393
	K05711	hcaB; 2,3-dihydroxy-2,3-dihydrophenylpropionate dehydrogenase	2.3(0.2)	1.94(0.03)	2.99(0.41)	2.26(0.37)	0.0733671
	K10219	ligC; 2-hydroxy-4-carboxymuconate semialdehyde hemiacetal dehydrogenase	4.95(0.17)	6.02(0.28)	4.91(0.43)	4.93(0.25)	0.0851028
The P value for N addition from split-plot ANOVA was shown (only genes with P < 0.10 were shown; for clarity,
the P values for block, the interactive effect of block and N addition, W addition,
and the interactive effect of N and W addition were not shown).
The P values have been corrected with Bonferroni correction.
