# Supplementary material for: Distinct Drivers of Core and Accessory Components of Soil Microbial Community Functional Diversity under Environmental Changes
Source: mSystems. 2019 Oct 1;4(5):e00374-19. doi: 10.1128/mSystems.00374-19 (PMC6774018; doi:10.1128/mSystems.00374-19)
Supplement: TABLE S6 [file mSystems.00374-19-st006.xlsx]

## Sheet: TableS6
Table S6. The relationships between soil, plant and microbial community indices revealed by Mantel test.
Indices	Functional variation based on the relative abundance of core genes		Functional variation based on the presence/absence of accessory genes		Taxonomic variation based on the relative abundance of phyla
	r	P	r	P	r	P
SOM content	0.191	0.112	0.022	0.425	0.227	0.059
Soil total N content	0.401	0.01	0.009	0.451	0.256	0.034
Soil available N content	0.087	0.196	0.021	0.428	0.2	0.128
Soil water content	0.119	0.183	0.046	0.36	0.39	0.003
Soil pH	0.109	0.184	0.256	0.017	0.308	0.007
Plant biomass	-0.045	0.464	-0.1	0.276	0.02	0.428
Plant richness	0.038	0.326	0.109	0.255	0.078	0.306
Plant compositional variation based on species presence/absence	0.245	0.084	-0.123	0.259	-0.077	0.325
Plant compositional variation based on species biomass	0.035	0.365	-0.061	0.336	-0.063	0.292
Ammonia oxidization potential	0.227	0.018	0.107	0.116	0.239	0.015
Microbial respiration	-0.066	0.382	0.245	0.049	0.2	0.066
The value of r > 0 and P < 0.05 in bold.
