# Supplementary material for: Distinct Drivers of Core and Accessory Components of Soil Microbial Community Functional Diversity under Environmental Changes
Source: mSystems. 2019 Oct 1;4(5):e00374-19. doi: 10.1128/mSystems.00374-19 (PMC6774018; doi:10.1128/mSystems.00374-19)
Supplement: TABLE S7 [file mSystems.00374-19-st007.xlsx]

## Sheet: TableS7
Table S7. Information pertaining to sequences merge-ability and number of annotation made for shotgun-metagenome datasets representing each soil sample.
Sample ID	N	W	Reads pair	Merged reads pairs	Proportion of merged reads pairs	Merged reads pairs annotated to COG	Proportion of merged reads pairs annotated to COG	Merged reads pairs annotated to KEGG	Proportion of merged reads pairs annotated to KEGG
1	0	0	12331500	11251297	0.912403	3240025	0.287969	1868243	0.166047
2	0	0	2.28563e+07	1.91057e+07	0.871085	6684211	0.329697	3756716	0.185906
3	0	0	8.04114e+06	7.03938e+06	0.888694	1.99565e+06	0.282947	1136561	0.161181
4	0	0	1.21614e+07	9.78044e+06	0.790058	3119463	0.322818	1772265	0.182556
5	0	1	10282021	8107715	0.788533	2640714	0.325704	1474949	0.181919
6	0	1	1.23195e+07	10808244	0.879463	3330556	0.306465	1.90134e+06	0.175141
7	0	1	10932476	9874132	0.903245	3063245	0.31147	1.74805e+06	0.177653
8	0	1	12401604	10970031	0.882139	3326722	0.30411	1.92654e+06	0.175897
9	1	0	25020544	16361034	0.653904	5632772	0.34428	3182434	0.194513
10	1	0	6907866	6643732	0.961763	2037200	0.306635	1167633	0.17575
11	1	0	7691797	7235962	0.940738	2234386	0.308789	1276482	0.176408
12	1	0	7354345	6939512	0.943593	2226297	0.320815	1275194	0.183758
13	1	1	9984261	9075640	0.908995	2865401	0.315724	1659752	0.18288
14	1	1	7609465	7267121	0.955011	2166398	0.29811	1247092	0.171607
15	1	1	8452872	7475005	0.884315	2196054	0.293786	1260747	0.168662
16	1	1	7382820	7017051	0.950457	2286641	0.325869	1302825	0.185666
Mean of all samples			1.13581e+07	9.6845e+06	0.88215	3.06536e+06	0.311574	1.7473e+06	0.177847
Standard error of all samples			1.32959e+06	887934	0.0199081	328166	0.00409243	183580	0.00210236
